# Supplementary material for: Current Role and Potential of Triple Quadrupole Mass Spectrometry in Biomedical Research and Clinical Applications
Source: Molecules. 2024 Dec 9;29(23):5808. doi: 10.3390/molecules29235808 (PMC11643727; doi:10.3390/molecules29235808)
Supplement: Supplementary file 1 [file molecules-29-05808-s001.zip]

Archive with 1 entries (1 files):
- molecules-3217407-supplementary.pdf
